# Supplementary material for: Epigenetic Modifications of the PGC-1α Promoter during Exercise Induced Expression in Mice
Source: PLoS One. 2015 Jun 8;10(6):e0129647. doi: 10.1371/journal.pone.0129647 (PMC4460005; doi:10.1371/journal.pone.0129647)
Supplement: S1 Table — All primers are listed in a 5’ to 3’ orientation. (XLSX) [file pone.0129647.s004.xlsx]

## Sheet: Sheet1
Copy number Plasmids	Sense	Antisense
PGC1a-IsoA	ACTGTAGTAAGACAGGTGCCTTCAG	GCATCAAATGAGGGCAATCCGTC
PGC1a-IsoB	GGACTGTCCATAGGAGTATCTGCAC	-
PGC1a-IsoC	GTGAGTAACCGGAGGCATTCTCT	-
RT-qPCR	Sense	Antisense
PGC1a-IsoA	GGGACATGTGCAGCCAAGA	AAGAGGCTGGTCCTCACCAA
PGC1a-IsoB	GACATGGATGTTGGGATTGTCA	ACCAACCAGAGCAGCACATTT
PGC1a-IsoC	TGAGTAACCGGAGGCATTCTCT	TGAGAACCGCTAGCAAGTTTG
PGC1a-Total	CGGAAATCATATCCAACCAG	TGAGAACCGCTAGCAAGTTTG
14-3-3	GGTAATCCAAGACGCTCCTG	CTTCGCCACACCCTTTCC
36B4	CCCGACCTCTCTATAATTTGTT	GGGTGACCAAAGTGACTC
CyC1	CCACGAGCATTCTCCATT	ATGAACGCCCATGTCTTC
ToPo1	CTGCTGTCGCCGTCTGTT	CGCACCTGGGAATCGTTGT
18s rRNA Probe	(AminoC6+TxRed)TCCTATTCCATTATTCCTAGCTGCGG(BHQ2a~Q)
18s rRNA	GATGCTCTTAGCTGAGTG	TCCGAAAACCAACAAAATAG
GAPDH Probe	(6~FAM)TGTTCCAGTATGACTCCACTCACG(BHQ1a~Q)
GAPDH	CCCTTCATTGACCTCAAC	CTTCCCGTTGATGACAAG
Beta Actin Probe	(5TET)CACACCTTCTACAATGAGCTGCG(BHQ2a~Q)
Beta Actin	CGACATGGAGAAGATCTG	AGGTCTCAAACATGATCTG
ChIP	Sense	Antisense
Isoform A
-1001	CTTCATTCCCTGGACATTCTTGATTTC	TTCTCATATGTAGCACAGTCTTCCTC
-459	GGGGTGTTGCCTTCAAACAC	CAAGCGCTCCTCATGTGATACA
4	GAGTGACAGCCCAGCCTAC	ACTGAAGGCACCTGTCTTACTAC
492	TGCCTTTGGCTCTGTTTCTACTC	ATTTTTCCAAGCAGGCCACTG
997	TGCTTGTGTAAAAATAGACCGCAATAC	GATTACGGGGAAACTGCTTGTG
Isoform B
-987	TTCTCCTTTGTGGGTCATTCCT	ACTAGTTCTCCCTTGCAGCTTTA
-499	GGAACAAAGGGTGACTTGTCAAG	AGAACTCTCCTCCCCTCTTTACTC
-4	ACTGAGCTCCAGTGAATTAAAACGTAG	GAGTGCAGATACTCCTATGGACAG
506	CAATGTGCATTTGAGGCAATAGATTG	GCTTAAGTGCTGAGTTATACACTTCC
997	GGACCAGTCCCACAGTTCTTAATTC	AGACAGCGGCATCATTTCAGAC
Bisulfite/TAB-Seq	Sense	Antisense
Isoform A
A1	TGTAAAACGACGGCCAGTGTTTGTAATGTTATAGGAAAAATAGTGGTATTTG	CAGGAAACAGCTATGACCCACCCTAAACTCTTAAATTCCCCCTC
A2	TGTAAAACGACGGCCAGTGTTGATTTGGGGTAGAGAAATTTGTTTAG	CAGGAAACAGCTATGACCCCAAATAACCCCAAACTCAACTTAAAAC
A3	TGTAAAACGACGGCCAGTGATTGTAGGAGATTTGAGTTATTATGTGAGTAG	CAGGAAACAGCTATGACCCTCACCCAACCTCCCTTCTC
Isoform B
B1	TGTAAAACGACGGCCAGTGGAGAATTAGTTTGGGTATGTGGT	CAGGAAACAGCTATGACCCTACAAACTTAAATCAACTAAAATATACTAAACCC
B2	TGTAAAACGACGGCCAGTGGGTTTAGTATATTTTAGTTGATTTAAGTTTGTAG	CAGGAAACAGCTATGACCCTCTCCTCCCCTCTTTACTCA
B3	TGTAAAACGACGGCCAGTGTTTGGTAGGATGTTTTGGGAT	CAGGAAACAGCTATGACCCCTTAATACACTCTCCCTATAATTTCTATCCT
B4	TGTAAAACGACGGCCAGTGGGAATTATTTGTTTTAATTGTTGATGTTAGAG	CAGGAAACAGCTATGACCTCACAACAAAAACTTACACCAACT
Controls
5hmC-Test	TGTAAAACGACGGCCAGTTTATTTATGGTTATGGTAGTA	CAGGAAACAGCTATGACCCTGAAGATCAGTTGGGTGCA
5mC-Test	TGTAAAACGACGGCCAGTTTTGGGTATGTAAGTTGATTTTATG	CAGGAAACAGCTATGACCCACCCTACTTACTAAAATTTACACC
